# Supplementary material for: 3-Amidinophenylalanine-Derived Inhibitors’ Antiviral Effect Against H1N1 Influenza A Virus
Source: Antibiotics (Basel). 2026 Apr 2;15(4):366. doi: 10.3390/antibiotics15040366 (PMC13114104; doi:10.3390/antibiotics15040366)
Supplement: Supplementary file 1 [file antibiotics-15-00366-s001.zip]

Archive with 1 entries (1 files):
- antibiotics-4203308-supplementary.pdf
